# Supplementary material for: Evidence of High Genetic Diversity and Differences in the Population Diversity of the Eucalyptus Leaf Blight Pathogen Calonectria pseudoreteaudii from Diseased Leaves and Soil in a Plantation in Guangxi, China
Source: Microorganisms. 2023 Nov 16;11(11):2785. doi: 10.3390/microorganisms11112785 (PMC10673236; doi:10.3390/microorganisms11112785)
Supplement: Supplementary file 1 [file microorganisms-11-02785-s001.zip]

Archive with 1 entries (1 files):
- microorganisms-2699261-supplementary.pdf
